# Supplementary material for: Legumain Functions as a Transient TrkB Sheddase
Source: Int J Mol Sci. 2023 Mar 11;24(6):5394. doi: 10.3390/ijms24065394 (PMC10049731; doi:10.3390/ijms24065394)
Supplement: Supplementary file 1 [file ijms-24-05394-s001.zip]

Archive with 1 entries (1 files):
- ijms-2247533-supplementary.pdf
